# Supplementary material for: Transcriptome analysis reveals the roles of nitrogen metabolism and sedoheptulose bisphosphatase pathway in methanol‐dependent growth of Corynebacterium glutamicum
Source: Microb Biotechnol. 2021 Jun 16;14(4):1797–808. doi: 10.1111/1751-7915.13863 (PMC8313271; doi:10.1111/1751-7915.13863)
Supplement: Supplementary file 1 — Table S1. Gene transcript level changes between C. glutamicum strains MX‐11 vs. MX‐10 cultivated with 4 g l−1 methanol and 4 g l−1 xylose. [file MBT2-14-1797-s001.xlsx]

## Sheet: Sheet1
Table S1. Gene transcript level changes between C. glutamicum strain MX-11 vs. MX-10 cultivated with 4 g/L xylose and 4 g/L methanol
Locus tag	Gene name	Gene product	log2(Foldchange MX-11 vs MX-10)	FDR
Cgl0001	dnaA	ATPase involved in DNA replication initiation	0.664874	0.0258044
Cgl1004		Uncharacterized proteins%2C homologs of lactam utilization protein B	1.15574	0.00266504
Cgl1006		Hypothetical protein	-0.896663	0.0366444
Cgl1008		Transcriptional regulators	-1.04377	0.0405422
Cgl0102		Metal-dependent amidase/aminoacylase/carboxypeptidase	0.680685	0.0450535
Cgl1019	glpX	Fructose-1%2C6-bisphosphatase/sedoheptulose 1%2C7-bisphosphatase and related proteins	0.876473	0.00260563
Cgl1025	xseA	Exonuclease VII%2C large subunit	1.13335	0.00192853
Cgl1026		Penicillin tolerance protein	0.539867	0.0191202
Cgl1032		Predicted GTPase	-0.831623	0.00346634
Cgl0105		Hypothetical protein	-0.568525	0.0224349
Cgl1045		Hypothetical protein	0.736321	0.0450974
Cgl1063	phnA	Uncharacterized Zn-ribbon-containing protein involved in phosphonate metabolism	0.600972	0.0279538
Cgl1069	nadA	Quinolinate synthase	1.45314	4.20196e-05
Cgl1070		ADP-ribose pyrophosphatase	1.62968	4.01663e-07
Cgl1076	benK3	Permeases of the major facilitator superfamily	-0.625844	0.00808304
Cgl1079		ABC-type transporter%2C duplicated ATPase component	1.00956	0.0250432
Cgl0109	mtlD	Mannitol-1-phosphate/altronate dehydrogenases	0.565313	0.0119632
Cgl1095		Hypothetical membrane protein	-0.953249	0.00137569
Cgl1097		Hypothetical protein	-0.572931	0.0407916
Cgl1098		Predicted membrane GTPase involved in stress response	-0.681919	0.0166545
Cgl1099		ABC-type dipeptide/oligopeptide/nickel transport systems%2C periplasmic components	0.971206	0.00714738
Cgl0012		Hypothetical protein	1.74668	0.0232806
Cgl1102	fdxC	Ferredoxin 3	-0.768601	0.0068972
Cgl1106	dapD	Tetrahydrodipicolinate N-succinyltransferase	0.772294	0.0380617
Cgl1108	dapD2	Tetrahydrodipicolinate N-succinyltransferase	1.13336	0.00027387
Cgl1116		Beta-fructosidases (levanase/invertase)	-0.57044	0.0252372
Cgl1120	sigE	DNA-directed RNA polymerase specialized sigma subunits%2C sigma24 homologs	-0.565148	0.0229428
Cgl1121		Hypothetical protein	-1.00459	1.43936e-05
Cgl1122		Hypothetical protein	-0.609511	0.0224563
Cgl1123	mrp	ATPases involved in chromosome partitioning	-1.46563	1.23114e-08
Cgl1124		Hypothetical membrane protein	-0.913849	0.0423846
Cgl1125	mgtE1	Mg/Co/Ni transporter MgtE (contains CBS domain)	0.782284	0.0057487
Cgl1127		Hypothetical protein	1.58981	1.40711e-06
Cgl1129	odhA	Pyruvate and 2-oxoglutarate dehydrogenases%2C E1 component	0.751573	0.0011134
Cgl1137		Permeases of the major facilitator superfamily	-1.31077	3.3818e-05
Cgl1138		Permeases of the major facilitator superfamily	-1.11486	0.000115257
Cgl1139	metE	Methionine synthase II (cobalamin-independent)	-1.00122	1.03371e-05
Cgl1145		Non-ribosomal peptide synthetase modules and related proteins	1.69019	1.66609e-05
Cgl1148	cydD	ABC-type transporter%2C ATPase component and permease component	0.960475	0.00727413
Cgl1149	cydB	Cytochrome bd-type quinol oxidase%2C subunit 2	1.25845	0.00186601
Cgl1150	cydA	Cytochrome bd-type quinol oxidase%2C subunit 1	1.40691	0.000158499
Cgl1162		Hypothetical protein	-1.06575	0.00452901
Cgl1168	lipP	Esterase/lipase	-1.23178	0.0166844
Cgl1169	atoE	Short chain fatty acids transporter	-2.36119	2.69406e-06
Cgl1170		Uncharacterized BCR	-1.66021	2.05761e-08
Cgl1172		Hypothetical protein	1.05002	3.76789e-05
Cgl1173		Hypothetical protein	0.618752	0.015727
Cgl1183	hom	Homoserine dehydrogenase	-0.695145	0.014229
Cgl1184	thrB	Homoserine kinase	-1.15038	3.08956e-06
Cgl1185		Hypothetical protein	-1.00628	0.000202207
Cgl1187	narJ	Nitrate reductase delta subunit	1.26807	0.00154715
Cgl1188	narH	Nitrate reductase beta chain	0.767384	0.0121416
Cgl1189	narG	Anaerobic dehydrogenases%2C typically selenocysteine-containing	1.00976	0.00194118
Cgl1190	narK	Nitrate/nitrite transporter	0.973084	0.00724084
Cgl1191	mog	Molybdopterin biosynthesis enzymes	1.12789	0.00244886
Cgl1196	moeA3	Molybdopterin biosynthesis enzyme	1.02614	0.0111958
Cgl1197	moaA	Molybdenum cofactor biosynthesis enzyme	-0.579664	0.0150055
Cgl0013	gyrA	DNA gyrase (topoisomerase II) A subunit	0.888221	0.000525401
Cgl1201		Predicted rRNA or tRNA methylase	1.3931	0.00634287
Cgl1205		Hypothetical protein	-0.683579	0.0481953
Cgl1207	atpE	F0F1-type ATP synthase c subunit/Archaeal/vacuolar-type H+-ATPase subunit K	1.01731	0.000830045
Cgl1208	atpF	F0F1-type ATP synthase b subunit	0.946625	0.00573161
Cgl1209	atpH	F0F1-type ATP synthase delta subunit (mitochondrial oligomycin sensitivity protein)	0.650733	0.0236091
Cgl1210	atpA	F0F1-type ATP synthase alpha subunit	0.61342	0.0375512
Cgl1211	atpG	F0F1-type ATP synthase gamma subunit	0.948143	0.000372776
Cgl1212	atpD	F0F1-type ATP synthase beta subunit	0.787017	0.00697997
Cgl1213	atpC	F0F1-type ATP synthase epsilon subunit (mitochondrial delta subunit)	1.17223	0.000839255
Cgl1215		Predicted nuclease of the RecB family	1.15498	2.65513e-05
Cgl1216		Hypothetical protein	2.25099	0.0294636
Cgl1219		Thioredoxin domain-containing protein	-0.710907	0.00797326
Cgl0123		Hypothetical protein	2.72506	0.0237187
Cgl1221	ssuC	ABC-type transporter%2C permease components	1.70485	0.000263989
Cgl1224	glgB	1%2C4-alpha-glucan branching enzyme	0.632804	0.0174671
Cgl1225	glgE	Glycosidases	0.551331	0.0440413
Cgl1226		Hypothetical protein	0.742169	0.00854223
Cgl1227		ABC-type transporter%2C ATPase component	0.64111	0.0447608
Cgl1228		Hypothetical protein	1.85558	0.0155891
Cgl1230	fixA	Electron transfer flavoprotein beta-subunit	-0.800495	0.00713934
Cgl0124		Hypothetical protein	6.54181	0.00158675
Cgl1233		Hypothetical membrane protein	-0.599671	0.0174197
Cgl1240		Predicted tRNA(5-methylaminomethyl-2-thiouridylate) methyltransferase%2C contains the PP-loop ATPase domain	-1.9873	2.96189e-12
Cgl1241		Hypothetical protein	-0.695304	0.0135916
Cgl1242		Permeases of the major facilitator superfamily	-1.43811	9.85031e-08
Cgl1243		Hypothetical protein	1.06424	0.000876629
Cgl1248		Siderophore-interacting protein	-0.700086	0.00752418
Cgl1249		Hypothetical membrane protein	-0.585067	0.0269731
Cgl1251		Transcriptional regulators	-0.574265	0.0445281
Cgl1257		ABC-type Fe3+-siderophores transport systems%2C periplasmic components	-1.22011	0.00604917
Cgl1260		Predicted dinucleotide-binding enzymes	-0.83548	0.0313608
Cgl0127		Glycosyltransferases%2C probably involved in cell wall biogenesis	0.990774	0.00307277
Cgl1261		Predicted oxidoreductases (related to aryl-alcohol dehydrogenases)	-1.21537	3.33262e-05
Cgl1262	lysE	Lysine efflux permease	-0.656145	0.00443379
Cgl1263	lysG	Transcriptional regulator or Lysine export regulator protein	-0.744378	0.0213869
Cgl1264		Predicted glutathione S-transferase	-0.767106	0.00823264
Cgl1270	yggB	Small-conductance mechanosensitive channel	-0.824397	0.00149081
Cgl0128		Hypothetical membrane protein	1.54851	0.000454069
Cgl1274		Hypothetical protein	1.22607	7.27505e-05
Cgl1278		Hypothetical protein	-1.4073	0.000343853
Cgl0130		Ankyrin repeat proteins	0.96472	0.00036102
Cgl1298		Hypothetical protein	2.71389	0.0116045
Cgl1301		Hypothetical membrane protein	-1.28261	0.00606876
Cgl1304		Hypothetical protein	1.19828	0.000318619
Cgl1314		Transcriptional regulator	0.913406	0.00100109
Cgl1316	leuD	3-isopropylmalate dehydratase small subunit	1.0439	0.0197792
Cgl1318		NTP pyrophosphohydrolases including oxidative damage repair enzymes	1.06803	0.000879093
Cgl0133		Predicted membrane protein	-0.799675	0.0278436
Cgl1322		Hypothetical protein	1.01376	0.00809424
Cgl1325		Predicted kinase related to dihydroxyacetone kinase	1.52819	5.67571e-05
Cgl1328		N6-adenine-specific methylase	0.988293	0.0110573
Cgl1329	coaD	Phosphopantetheine adenylyltransferase	0.814672	0.0328948
Cgl1330		ABC-type transporter%2C ATPase component	-1.13243	0.000182258
Cgl1339		Hypothetical protein	-1.00278	0.000218627
Cgl1340		Hypothetical protein	-1.55455	3.70555e-06
Cgl1341	tnp23a(ISCg23a)	Hypothetical protein	-1.06328	0.000471534
Cgl1344		Hypothetical protein	-0.70287	0.0239003
Cgl1346		Hypothetical protein	-0.565463	0.0363719
Cgl1347		Hypothetical protein	-0.668756	0.027268
Cgl1350		Hypothetical protein	-0.722782	0.0218362
Cgl0136		Hypothetical protein	-0.640356	0.0157792
Cgl1354		Permeases of the major facilitator superfamily	-0.895576	0.000224967
Cgl1358		SAM-dependent methyltransferases	1.23436	0.0019116
Cgl1359	rpsA	Ribosomal protein S1	-1.11145	1.95817e-06
Cgl0137		Putative ammonia monooxygenase	-1.61483	9.52744e-12
Cgl1361		Dephospho-CoA kinase	0.688327	0.0492951
Cgl1364	iunH3	Inosine-uridine nucleoside N-ribohydrolase	-0.750855	0.0124647
Cgl0139		Hypothetical protein	0.674806	0.0155603
Cgl1371		Predicted transcriptional regulators	-0.987987	0.0052201
Cgl1372		Predicted nucleoside-diphosphate-sugar epimerases	-2.379	3.32846e-17
Cgl1373		Hypothetical protein	-1.53168	2.80971e-07
Cgl1375		Zn-dependent hydrolases%2C including glyoxylases	-1.26366	6.28288e-05
Cgl1378	infC	Translation initiation factor IF3	-1.41353	2.78101e-06
Cgl1379	rpmI	Ribosomal protein L35	-1.09342	0.0001513
Cgl1380	rplT	Ribosomal protein L20	-1.15138	0.000218969
Cgl0138		Predicted permeases	0.683211	0.0189711
Cgl1381		Hypothetical protein	-1.58711	5.54383e-06
Cgl1383	ugpA	ABC-type transporter%2C permease components	-1.03427	0.00792451
Cgl1387	glpQ2	Glycerophosphoryl diester phosphodiesterase	1.33446	0.00641417
Cgl1388	tsnR	rRNA methylases	0.869644	0.011377
Cgl1391		Hypothetical protein	0.826905	0.0221968
Cgl1403		Hypothetical protein	0.854736	0.0188913
Cgl1408		Hypothetical protein	-0.800403	0.0289468
Cgl1414	recN	ATPases involved in DNA repair	0.640275	0.0236473
Cgl1420		ABC-type transporter%2C duplicated ATPase component	-0.775776	0.00350387
Cgl0143	maa	Acetyltransferases (the isoleucine patch superfamily)	0.944833	0.00180648
Cgl1423		Acetyltransferases%2C including N-acetylases of ribosomal proteins	-1.88317	1.0102e-07
Cgl1430		Hypothetical protein	1.25133	0.000486694
Cgl0144		Alkylated DNA repair protein	0.989908	0.00862476
Cgl1432		ABC-type multidrug/protein/lipid transport system%2C ATPase component	1.99949	0.00249643
Cgl1433		ABC-type multidrug/protein/lipid transport system%2C ATPase component	1.38917	5.98155e-05
Cgl1439		Hydrolases of the alpha/beta superfamily	0.934723	0.00591861
Cgl1446		Hypothetical protein	0.872531	0.0309564
Cgl1448		Uncharacterized CBS domain-containing proteins	-0.585147	0.0403231
Cgl1454		SAM-dependent methyltransferases	0.782603	0.0297946
Cgl0147		Uncharacterized ACR	-0.899142	0.0141556
Cgl1462	pgp1	Hypothetical protein	0.697717	0.0368262
Cgl1463	thiD1	Hydroxymethylpyrimidine/phosphomethylpyrimidine kinase	1.25751	0.000514716
Cgl1464	thiM	Hydroxyethylthiazole kinase%2C sugar kinase family	1.57661	5.12011e-06
Cgl1471		Hypothetical protein	-1.62648	3.73859e-07
Cgl1474		Hypothetical protein	-0.95925	0.000720612
Cgl1476		Hypothetical protein	-1.00728	0.00248095
Cgl1477		Hypothetical protein	-1.16469	1.75492e-05
Cgl1479	ppmN	Apolipoprotein N-acyltransferase	-0.683385	0.020731
Cgl1482	cobG	Hypothetical protein	1.59998	1.8857e-06
Cgl1484		Hypothetical protein	-0.813127	0.0233149
Cgl1485		Hypothetical protein	-0.743261	0.0195224
Cgl1488		Hypothetical protein	-0.674668	0.0318683
Cgl1490	tatC	Sec-independent protein secretion pathway component TatC	-0.650184	0.0475917
Cgl1494		Hypothetical protein	-1.38666	5.33687e-07
Cgl1495		Hypothetical protein	-1.97423	1.8205e-07
Cgl1500	recB	RecB family exonuclease	-0.694548	0.0385409
Cgl1502		Permeases of the major facilitator superfamily	0.671962	0.00779212
Cgl1507	metH	Methionine synthase I%2C cobalamin-binding domain	-0.607453	0.013684
Cgl1512		Protein-tyrosine-phosphatase	-0.866038	0.00810147
Cgl1513		Hypothetical protein	-0.721244	0.0428123
Cgl1514	cysS2	Cysteinyl-tRNA synthetase	-0.670275	0.00491095
Cgl1519		Hypothetical protein	-1.19161	0.0151757
Cgl1520		Hypothetical protein	1.66471	0.00476115
Cgl0153		Hypothetical protein	1.18755	0.0112566
Cgl1529	mcmB	Methylmalonyl-CoA mutase%2C N-terminal domain/subunit	1.42585	0.000405865
Cgl1530	mcmA	Methylmalonyl-CoA mutase%2C N-terminal domain/subunit	1.13724	0.000267081
Cgl1531		Uncharacterized ACR	1.56618	0.00902862
Cgl1536		Hypothetical protein	-1.13745	6.39868e-06
Cgl1537	hemH	Protoheme ferro-lyase (ferrochelatase)	-0.790978	0.000862105
Cgl1540	acn	Aconitase A	1.24001	0.000638088
Cgl1541		Transcriptional regulator	-1.51413	4.85572e-06
Cgl1542		GMP synthase - Glutamine amidotransferase domain	-1.18679	8.21824e-07
Cgl1543		Predicted nucleoside-diphosphate-sugar epimerases	-0.597736	0.00977258
Cgl1546	pacL	Cation transport ATPases	0.849853	0.0028853
Cgl1547		Hypothetical protein	1.21579	0.000801289
Cgl1553	int	Integrase	-1.71045	2.4746e-08
Cgl1557	tnp3a(ISCg3a)	Transposase	-1.35554	0.0418777
Cgl1558		Hypothetical protein	-1.26441	4.24486e-05
Cgl0157		Transcriptional regulators	1.48875	0.000374643
Cgl1561	nifS2	Selenocysteine lyase	-1.37416	5.49512e-08
Cgl1562	sufC	ABC-type transporter%2C ATPase component	-1.30866	5.23142e-06
Cgl1563	sufD	Predicted membrane components of an uncharacterized iron-regulated ABC-type transporter SufB	-1.60065	2.69551e-09
Cgl1564	sufB	Predicted membrane components of an uncharacterized iron-regulated ABC-type transporter SufB	-1.80456	3.03844e-10
Cgl1565		Predicted transcriptional regulator	-2.48909	3.01142e-13
Cgl1570		Hypothetical protein	0.878028	0.00673884
Cgl0158	iolC	Sugar kinases%2C ribokinase family	0.884227	0.00763969
Cgl1571		DNA or RNA helicases of superfamily II	1.29381	0.000697295
Cgl1573	ctaB	Polyprenyltransferase (cytochrome oxidase assembly factor)	-0.580263	0.0160601
Cgl1575	tal	Transaldolase	-0.894169	0.000334742
Cgl1576	zwf	Glucose-6-phosphate 1-dehydrogenase	-1.39783	2.34623e-06
Cgl0159		Hypothetical protein	1.61912	1.25142e-05
Cgl1582	ocd	Predicted ornithine cyclodeaminase%2C mu-crystallin homolog	0.867405	0.0145008
Cgl1583	amt	Ammonia permeases	1.28801	0.00924321
Cgl1584	secG	Preprotein translocase subunit	-1.15423	2.60827e-05
Cgl1589		Uncharacterized BCR	-1.02514	0.00291295
Cgl0160	msmA	NAD-dependent aldehyde dehydrogenases	2.04962	6.3049e-06
Cgl1594	ribH	Riboflavin synthase beta-chain	-0.91136	0.00780755
Cgl1595	ribA	GTP cyclohydrolase II	-0.862304	0.0157474
Cgl1599	fmu	tRNA and rRNA cytosine-C5-methylases	1.09286	0.00420692
Cgl1600	fmt	Methionyl-tRNA formyltransferase	0.968214	0.00193252
Cgl1603	metK	S-adenosylmethionine synthetase	-1.30822	0.00014904
Cgl1605		DNA-directed RNA polymerase subunit K/omega	-1.32643	3.29268e-06
Cgl1606	gmk	Guanylate kinase	-1.17724	3.2218e-05
Cgl1607	ihf	Hypothetical protein	-0.607141	0.0211571
Cgl1608	pyrF	Orotidine-5'-phosphate decarboxylase	1.50131	0.000692938
Cgl1609	carB	Carbamoylphosphate synthase large subunit (split gene in MJ)	0.8176	0.00253017
Cgl0162	iolD	Thiamine pyrophosphate-requiring enzymes [acetolactate synthase%2C pyruvate dehydrogenase (cytochrome)%2C glyoxylate carboligase%2C phosphonopyruvate decarboxylase]	1.16224	0.000201079
Cgl1614		Predicted nucleoside-diphosphate sugar epimerases (SulA family)	1.56594	3.03632e-06
Cgl1618	nusB	Transcription termination factor	-0.949626	0.00251786
Cgl0163	iolE	Hypothetical protein	1.3804	1.03467e-05
Cgl1622	aroK	Shikimate kinase	0.914481	0.0425727
Cgl1626		ABC-type transporter%2C permease components	2.46788	5.8331e-07
Cgl1629	aroE3	Shikimate 5-dehydrogenase	1.10637	0.00697074
Cgl0164	iolG	Predicted dehydrogenases and related proteins	0.780604	0.028043
Cgl1637		Superfamily II DNA/RNA helicases%2C SNF2 family	1.22381	0.000238469
Cgl1642		Coenzyme F420-dependent N5%2CN10-methylene tetrahydromethanopterin reductase and related flavin-dependent oxidoreductases	1.79929	0.00209528
Cgl1645	sdaA	L-serine deaminase	0.846863	0.00997786
Cgl1656		dipeptide-binding protein DciAE	-0.674693	0.0319804
Cgl1659	secN	Preprotein translocase subunit YajC	-0.786434	0.0215374
Cgl1681		Hypothetical protein	0.663184	0.0383752
Cgl1686		Hypothetical protein	-0.565543	0.021758
Cgl1689		Hypothetical protein	1.99075	3.58869e-08
Cgl1691		Hypothetical protein	-0.981472	0.000443578
Cgl1692		Phosphopantothenoylcysteine synthetase/decarboxylase	-0.861681	0.0135515
Cgl1693		Hypothetical protein	-1.88934	1.29208e-07
Cgl1694		Hypothetical protein	-0.795248	0.00923626
Cgl1705		Hypothetical protein	-0.526423	0.0396926
Cgl1709		Hypothetical protein	0.572976	0.0350556
Cgl1720		Hypothetical protein	-0.839249	0.0220112
Cgl1729		Hypothetical protein	-1.90335	0.00192447
Cgl1730		Hypothetical protein	-1.29657	8.55312e-05
Cgl1733	tnp14b(ISCg14a)	Putative transposase	1.40015	6.2734e-05
Cgl1732	tnp14b(ISCg14a)	Hypothetical protein	0.627844	0.033727
Cgl1734	tnp14a(ISCg14a)	Transposase	1.05219	0.00820594
Cgl1742		Hypothetical membrane protein	0.821554	0.000465265
Cgl1744		Hypothetical protein	-0.637876	0.0419727
Cgl1751		Hypothetical protein	1.88466	0.0353373
Cgl1755		Hypothetical protein	0.807379	0.0405212
Cgl1758		Hypothetical protein	-0.684843	0.0106353
Cgl1764		Hypothetical membrane protein	0.556518	0.0434526
Cgl1765		Superfamily I DNA and RNA helicases	-1.00896	0.00107018
Cgl1768		Hypothetical protein	-1.43253	0.000508325
Cgl1769		Hypothetical protein	-2.12666	1.90103e-07
Cgl1770		Hypothetical protein	-2.09025	3.82773e-18
Cgl1785		Hypothetical protein	-0.759977	0.024932
Cgl1791		Hypothetical membrane protein	3.76425	0.0163806
Cgl1794		Hypothetical protein	1.14965	0.00032438
Cgl1801		Hypothetical membrane protein	0.764077	0.0439818
Cgl1804		Hypothetical protein	-0.793585	0.0109751
Cgl1805		Hypothetical protein	-0.970234	0.00175305
Cgl1809		Hypothetical protein	-0.753446	0.0349007
Cgl1814		Hypothetical protein	-0.778784	0.00576949
Cgl1815		Hypothetical protein	-1.26128	4.49498e-05
Cgl1816		Hypothetical protein	-0.828444	0.00439381
Cgl1817		Hypothetical protein	-0.747353	0.00689846
Cgl1824		Hypothetical protein	-1.21286	0.000103532
Cgl1825		Hypothetical protein	-1.84338	3.80376e-07
Cgl1826		Hypothetical protein	-1.20554	8.14015e-06
Cgl1828		Hypothetical protein	-0.941608	0.0457232
Cgl1827		Hypothetical protein	-1.17082	0.000353922
Cgl1829		Hypothetical protein	-1.51348	3.08554e-07
Cgl1830		Hypothetical protein	-2.59021	1.63979e-15
Cgl1831		Hypothetical protein	-0.592624	0.0178522
Cgl1832		Hypothetical membrane protein	-1.05386	0.00157019
Cgl1835		Hypothetical membrane protein	-0.809213	0.00301839
Cgl1836		Hypothetical protein	-1.36111	3.88331e-06
Cgl1837		Hypothetical protein	-1.30972	0.000924507
Cgl0185	gltD	Glutamine 2-oxoglutarate aminotransferase small subunit	1.44775	0.000711428
Cgl1842		Hypothetical membrane protein	-0.88627	0.0449999
Cgl1891	int2'	Hypothetical protein	-1.1894	0.0186215
Cgl1898		Conserved domain frequently associated with peptide methionine sulfoxide reductase	-0.930889	0.00168276
Cgl1906		Hypothetical membrane protein	-0.85016	0.000493607
Cgl1907		Hypothetical protein	-0.766315	0.0441005
Cgl1917		Predicted rRNA or tRNA methylase	1.03107	0.0375288
Cgl1918		D-Tyr-tRNAtyr deacylase	-1.53493	0.046365
Cgl1919	sigB	DNA-directed RNA polymerase sigma subunits (sigma70/sigma32) (SigB)	-0.627454	0.00523804
Cgl0193		Hypothetical protein	1.11271	0.0234757
Cgl1921	galE	UDP-glucose 4-epimerase	-0.543957	0.0437375
Cgl1922		Hypothetical protein	-0.569169	0.0268909
Cgl1923		Hypothetical protein	-2.33079	1.74547e-14
Cgl0194		Hypothetical protein	0.670617	0.0110128
Cgl1934		Transcriptional regulators of sugar metabolism	0.656334	0.0486845
Cgl1935	pfkB	Fructose-1-phosphate kinase and related fructose-6-phosphate kinase (PfkB)	1.58358	0.000397502
Cgl1942		Hypothetical protein	-1.12408	0.000156971
Cgl1945		Hypothetical protein	1.09708	0.00223645
Cgl1951	gluB	ABC-type transporter%2C periplasmic component (glutamate)	1.93221	0.00766291
Cgl1954	recX	Uncharacterized BCR	1.93871	1.12922e-07
Cgl1958		Hypothetical membrane protein	-0.782254	0.0184734
Cgl1959		ABC-type transporter%2C ATPase component	-2.36033	2.84658e-10
Cgl1960		ABC-type transporter%2C permease components	-2.18965	2.46677e-12
Cgl0197		Uncharacterized BCR	0.830396	0.00348858
Cgl1961		Phage shock protein A (IM30)%2C suppresses sigma54-dependent transcription	-1.1643	7.17699e-06
Cgl1962		Predicted transcriptional regulators	-1.83999	4.34535e-12
Cgl1965		Hypothetical protein	-0.620285	0.0307368
Cgl0198		Predicted glycosyltransferases	0.675058	0.015914
Cgl1971	dapA	Dihydrodipicolinate synthase/N-acetylneuraminate lyase	-0.55733	0.0269441
Cgl1975	gpsI	Polyribonucleotide nucleotidyltransferase (polynucleotide phosphorylase)	-0.59716	0.0116313
Cgl1976	rpsO	Ribosomal protein S15P/S13E	-1.43038	4.90445e-06
Cgl1985	infB	Translation initiation factor 2 (GTPase)	-0.789044	0.000382919
Cgl1986		Predicted nucleic-acid-binding protein implicated in transcription termination	-1.26961	1.03281e-05
Cgl0200		ABC-type transporter%2C ATPase component	0.701941	0.00921544
Cgl0021		Zn-dependent protease with chaperone function	0.752122	0.0185027
Cgl2003	gor	Dihydrolipoamide dehydrogenase/glutathione oxidoreductase and related enzymes	-0.51261	0.0497265
Cgl2004		Hypothetical membrane protein	0.67364	0.00196486
Cgl2005		Hypothetical membrane protein	0.694948	0.0083075
Cgl2007	map2	Methionine aminopeptidase	-0.739153	0.0032753
Cgl2014		Essential bacterial protein%2C involved in density-dependent regulation of peptidoglycan biosynthesis	-0.578611	0.0371542
Cgl2015		Predicted membrane-associated Zn-dependent proteases 1	-0.726716	0.00609084
Cgl2016	dxr	1-deoxy-D-xylulose 5-phosphate reductoisomerase	-1.76319	1.28332e-09
Cgl2017		Hypothetical membrane protein	1.09856	0.000338985
Cgl2018		ABC-type transporter%2C permease components	0.898118	0.0109142
Cgl2020		Predicted Fe-S-cluster redox enzyme	-0.633378	0.0108694
Cgl2021		Hypothetical membrane protein	-1.08687	0.00056269
Cgl2025	tsf	Translation elongation factor Ts	-1.14451	4.31201e-05
Cgl2026	rpsB	Ribosomal protein S2	-0.759716	0.000892837
Cgl0658	prpB2	PEP phosphonomutase and related enzymes	1.74822	0.000710538
Cgl0659	prpC2	Citrate synthase	2.6504	7.36822e-05
Cgl0067	citP	H+/citrate symporter	2.39086	5.39e-05
Cgl0662		Transcriptional regulators	1.01134	0.00545096
Cgl0664	icd	Monomeric isocitrate dehydrogenase (NADP+)	0.715876	0.0177871
Cgl0666		ABC-type transporter%2C ATPase component	2.93429	4.99787e-07
Cgl0667		ABC-type transporter%2C permease components	1.2668	0.00722666
Cgl0668		ABC-type transporter%2C permease components	1.03078	0.000390208
Cgl0675		ABC-type transporter%2C ATPase component	1.55312	0.00407602
Cgl0682		Cell wall-associated hydrolases (invasion-associated proteins)	2.67106	2.53423e-05
Cgl0683		Hypothetical protein	1.53488	0.0312487
Cgl0690		Hypothetical protein	1.50971	0.00392511
Cgl0693		Thioredoxin reductase	2.36349	5.28861e-05
Cgl0695	prpB1	PEP phosphonomutase and related enzymes	0.655503	0.0173877
Cgl0697		Hypothetical protein	0.838177	0.0330695
Cgl0699		Hypothetical protein	-1.03734	0.00133064
Cgl0700	accBC	Acyl coenzyme A carboxylase	0.651031	0.0401863
Cgl0701	thtR	Thiosulfate sulfurtransferase	1.02525	0.000353016
Cgl0708	dtsR1	Detergent sensitivity rescuer dtsR1	-0.711386	0.0127692
Cgl0717	ntaA	Coenzyme F420-dependent N5%2CN10-methylene tetrahydromethanopterin reductase and related flavin-dependent oxidoreductases	0.676508	0.0130893
Cgl0719		Dehydrogenases with different specificities (related to short-chain alcohol dehydrogenases)	1.08654	0.00517707
Cgl0721		Dihydrofolate reductase	0.52622	0.0377219
Cgl0725		ABC-type transporter%2C permease components	0.937932	0.0200854
Cgl0727		ABC-type transporter%2C periplasmic component	0.79285	0.0229104
Cgl0730		Hypothetical protein	1.36264	0.00219993
Cgl0736		Hypothetical protein	1.31821	0.0133165
Cgl0737		Distinct helicase family with a unique C-terminal domain including a metal-binding cysteine cluster	0.629558	0.0439575
Cgl0742	rmlA2	Nucleoside-diphosphate-sugar pyrophosphorylases involved in lipopolysaccharide biosynthesis/translation initiation factor eIF2B subunits	-1.16842	1.55536e-06
Cgl0749		Hypothetical protein	-1.24685	4.03004e-05
Cgl0753	tmk	Thymidylate kinase	1.29511	2.3088e-05
Cgl0756		Hypothetical protein	0.800487	0.00531433
Cgl0757		Predicted amidophosphoribosyltransferases	1.58765	0.00381822
Cgl0077		Hypothetical protein	-1.95766	8.80751e-10
Cgl0766		Hypothetical protein	-0.57545	0.0118063
Cgl0767	sigH	DNA-directed RNA polymerase specialized sigma subunits%2C sigma24 homologs	-1.00347	0.000333936
Cgl0768	whiB1	Hypothetical protein	-0.792565	0.00201105
Cgl0078		Hypothetical protein	-1.30819	4.25064e-07
Cgl0773		Hypothetical protein	1.10773	0.00764081
Cgl0775		Superfamily I DNA and RNA helicases	1.8999	2.7694e-07
Cgl0776		Superfamily I DNA and RNA helicases	1.60869	3.80033e-08
Cgl0777		Kef-type K+ transport systems%2C predicted NAD-binding component	0.707932	0.0377671
Cgl0778		NTP pyrophosphohydrolases containing a Zn-finger%2C probably nucleic-acid-binding	1.40864	0.00141082
Cgl0779		Superfamily I DNA and RNA helicases	0.83522	0.00956307
Cgl0784		Hypothetical protein	-0.688502	0.0206687
Cgl0787	pdxR	Transcriptional regulators containing a DNA-binding HTH domain and an aminotransferase domain (MocR family) and their eukaryotic orthologs	1.4468	3.62493e-05
Cgl0789		Predicted glutamine amidotransferase involved in pyridoxine biosynthesis	-0.92936	0.00119103
Cgl0790		Hypothetical membrane protein	-1.1339	0.00688843
Cgl0798		Hypothetical protein	-1.35799	0.0135885
Cgl0800		Archaeal fructose-1%2C6-bisphosphatase and related enzymes of inositol monophosphatase family	1.59908	2.65879e-05
Cgl0081		Predicted acetyltransferases and hydrolases with the alpha/beta hydrolase fold	1.14925	0.00581585
Cgl0802	ftsE	Predicted ATPase involved in cell division	-0.862299	0.00776223
Cgl0807		Siderophore-interacting protein	-0.961498	0.0282398
Cgl0809		Hypothetical membrane protein	2.41276	1.74794e-08
Cgl0082		Hypothetical protein	-0.703157	0.029956
Cgl0817		Hypothetical protein	1.32778	0.000330776
Cgl0818		Hypothetical protein	0.868264	0.0294877
Cgl0819		Hypothetical protein	0.527734	0.0409097
Cgl0820		Cold shock proteins	-1.17251	0.000111418
Cgl0083	ureR	Transcriptional regulators	-0.874691	0.049587
Cgl0825		rRNA methylases	0.76172	0.0242789
Cgl0826		Hypothetical protein	1.04392	0.000940789
Cgl0827		Hypothetical protein	0.763885	0.00625239
Cgl0828	serC	Phosphoserine aminotransferase	0.623835	0.043035
Cgl0833		Na+/proline%2C Na+/panthothenate symporters and related permeases	1.00993	0.000658028
Cgl0834		Hypothetical protein	0.820586	0.013948
Cgl1843		Topoisomerase IA	-0.953735	0.00536924
Cgl2034	lepB	Signal peptidase I	-0.827424	0.0314875
Cgl2037	rplS	Ribosomal protein L19	-0.858216	0.0018411
Cgl2038	thiE	Thiamine monophosphate synthase	0.986856	0.0493707
Cgl2039	thiO	Glycine/D-amino acid oxidases (deaminating)	1.08259	0.0133726
Cgl2041	thiG	Uncharacterized enzyme of thiazol biosynthesis	1.55302	0.00119946
Cgl2047		Hypothetical protein	-1.9185	4.1734e-09
Cgl2048		Hypothetical protein	-1.37858	1.78016e-05
Cgl2050	trmD	tRNA-(guanine-N1)-methyltransferase	1.1657	0.000674009
Cgl2054	rpsP	Ribosomal protein S16	-1.24544	3.11161e-05
Cgl2058	srp	Signal recognition particle GTPase	-0.638119	0.0139583
Cgl2059	glnD	UTP:GlnB (protein PII) uridylyltransferase	1.21721	0.00243227
Cgl0207		Hypothetical protein	1.18961	0.0046949
Cgl2061	amtB	Ammonia permeases	0.51816	0.0451064
Cgl2063		Hypothetical protein	-1.35078	0.00161297
Cgl2065	smc	Chromosome segregation ATPases	1.45701	0.000105202
Cgl2066		Acylphosphatases	-4.19881	0.0134451
Cgl2072		Co/Zn/Cd efflux system component	-0.857169	0.00623556
Cgl2077		ABC-type transporter%2C ATPase component and permease component	1.19335	0.00646901
Cgl2078		ABC-type transporter%2C ATPase component and permease component	-0.94304	0.000461824
Cgl0209	moaE	Molybdopterin converting factor%2C large subunit	2.33818	1.86627e-07
Cgl2086		Hypothetical membrane protein	-0.993137	0.0325872
Cgl0210	moaB	Molybdopterin biosynthesis enzymes	1.0186	0.0165996
Cgl2098		Permeases of the major facilitator superfamily	0.559996	0.0419299
Cgl2099		Hypothetical membrane protein	-0.871279	0.0448298
Cgl2103		Hypothetical protein	-0.614463	0.0132709
Cgl2105		Hypothetical protein	-0.894658	0.000658187
Cgl2111		Transcriptional regulators	-0.749013	0.0187979
Cgl2112		ABC-type transporter%2C ATPase component	1.02924	0.012286
Cgl2114		ABC-type transporter%2C periplasmic component	-1.29025	0.000145339
Cgl2115		Predicted transcriptional regulators	-1.51385	2.09681e-06
Cgl2120		Hypothetical protein	-0.817187	0.0327036
Cgl2122		Coenzyme F420-dependent N5%2CN10-methylene tetrahydromethanopterin reductase and related flavin-dependent oxidoreductases	-1.08477	4.1655e-05
Cgl2123		Ribosome-associated heat shock protein implicated in the recycling of the 50S subunit (S4 paralog)	-0.784031	0.00488372
Cgl2126		Uncharacterized ACR	-1.04276	0.017102
Cgl2127	ilvA	Threonine dehydratase	-1.00016	0.000311157
Cgl2128		Hypothetical membrane protein	-1.18691	0.000636243
Cgl2129		Methionine synthase II (cobalamin-independent)	-0.570925	0.0184665
Cgl2130	dnaE1	DNA polymerase III alpha subunit	-0.758555	0.00150606
Cgl2141		ABC-type transporter%2C duplicated ATPase component	-0.964356	1.6076e-05
Cgl2142		Hypothetical protein	-1.4173	2.27479e-06
Cgl2144	dinP	Nucleotidyltransferase/DNA polymerase involved in DNA repair	-0.631312	0.0251069
Cgl2146		Predicted transcriptional regulators	2.16972	0.000109174
Cgl2152		Uncharacterized BCR	-0.742977	0.00280382
Cgl2158	murG	UDP-N-acetylglucosamine:LPS N-acetylglucosamine transferase	0.573871	0.033567
Cgl2159	ftsW	Bacterial cell division membrane protein	0.551733	0.0401061
Cgl2163	murE	UDP-N-acetylmuramyl tripeptide synthase	0.506515	0.0450713
Cgl2168		Hypothetical membrane protein	-0.842161	0.00177401
Cgl2169		Hypothetical protein	1.79583	0.00358943
Cgl2170		Hypothetical protein	-1.10436	0.000523642
Cgl0218	pat	Histidinol-phosphate aminotransferase/Tyrosine aminotransferase	1.05782	0.00580271
Cgl2172	idsA	Geranylgeranyl pyrophosphate synthase	0.84218	0.00613652
Cgl2177		Hypothetical membrane protein	-0.83858	0.00777329
Cgl2184	plsC	1-acyl-sn-glycerol-3-phosphate acyltransferase	0.781147	0.0258439
Cgl2189	qcrB	Cytochrome b subunit of the bc complex	1.2062	6.81186e-05
Cgl2190	qcrA1	Rieske Fe-S protein	1.05083	0.000138591
Cgl2191	qcrC	Cytochrome c%2C mono- and diheme variants	0.994706	0.000189642
Cgl2192	ctaE	Heme/copper-type cytochrome/quinol oxidase%2C subunit 3	1.11991	0.000312967
Cgl2194		Hypothetical membrane protein	0.944496	0.00542139
Cgl2195	ctaC	Heme/copper-type cytochrome/quinol oxidases%2C subunit 2	1.37035	0.000130002
Cgl2196	ltsA	Asparagine synthase (glutamine-hydrolyzing) or lysozyme insensitivity protein LtsA	-1.6554	1.41763e-08
Cgl2197		Uncharacterized ACR	-1.12559	3.27589e-05
Cgl2200	cobT	NaMN:DMB phosphoribosyltransferase	0.896528	0.012418
Cgl0023		5'-nucleotidase/2'%2C3'-cyclic phosphodiesterase and related esterases	-0.568118	0.0319361
Cgl2208	lipB	Lipoate-protein ligase B	-0.804712	0.00693355
Cgl2209	lipA	Lipoate synthase	-1.3378	1.17171e-06
Cgl2211		Predicted permease	1.17652	4.02934e-06
Cgl2215		Hypothetical protein	1.32023	0.00136835
Cgl2216		Uncharacterized ACR%2C double-stranded beta-helix domain	1.46456	0.00126172
Cgl0223		Monoamine oxidase	1.13163	0.00819937
Cgl2226		Hypothetical protein	0.572286	0.0225642
Cgl2236		Phosphoglycerate mutase/fructose-2%2C6-bisphosphatase	0.747618	0.0348175
Cgl2237		Zn-ribbon protein%2C possibly nucleic acid-binding	0.781202	0.00400194
Cgl2238		Uncharacterized ACR	0.64485	0.0218349
Cgl2239	pgp2	Predicted phosphatases	1.11189	0.00644428
Cgl2240	ptpA	Protein-tyrosine-phosphatase	0.680976	0.0175355
Cgl2248	aceE	Pyruvate dehydrogenase%2C decarboxylase component	0.952748	0.000528363
Cgl0226	tyrA	Prephenate dehydrogenase	1.03974	0.00123104
Cgl2256	nagD	Predicted sugar phosphatases of the HAD superfamily	0.615112	0.023772
Cgl2257		Hypothetical protein	-0.716287	0.0236917
Cgl2258		Hypothetical protein	-1.36004	1.07719e-06
Cgl2265	phoD	Phosphodiesterase/alkaline phosphatase D	0.908798	0.0317616
Cgl2268	dnaG	DNA primase (bacterial type)	-0.583343	0.0216261
Cgl2270		Hypothetical protein	-1.32325	0.022517
Cgl0228		Cytosine/adenosine deaminases	0.956422	0.0364242
Cgl2271	glmS	Glucosamine 6-phosphate synthetase%2C contains amidotransferase and phosphosugar isomerase domains	-0.52326	0.045622
Cgl2277		Hypothetical protein	-0.688157	0.0460452
Cgl2279		Predicted transcriptional regulators	1.08577	0.000817631
Cgl0229		Hypothetical protein	-1.28636	7.32654e-07
Cgl2282		Uncharacterized membrane proteins	0.908732	0.00253011
Cgl2287		Predicted metal-dependent hydrolase	1.4355	0.000885666
Cgl2292	hemN	Coproporphyrinogen III oxidase and related FeS oxidoreductases	1.58981	1.65109e-06
Cgl2293		Hypothetical protein	1.67898	6.58811e-08
Cgl2294		Hypothetical protein	1.36685	4.19121e-06
Cgl2302		Carboxylesterase type B	2.08597	4.10275e-07
Cgl2306		Hypothetical protein	3.01062	1.15003e-06
Cgl2311		Coenzyme F420-dependent N5%2CN10-methylene tetrahydromethanopterin reductase and related flavin-dependent oxidoreductases	-1.61006	1.11327e-07
Cgl2312	ectP	Choline-glycine betaine transporter and EctP protein	-2.09834	1.66881e-13
Cgl2315	glcD	FAD/FMN-containing dehydrogenases	0.896614	0.000194147
Cgl2317		Hypothetical membrane protein	0.937572	0.020034
Cgl2319		Hypothetical membrane protein	0.920434	0.022772
Cgl0233		Uncharacterized ACR	-0.581781	0.0439741
Cgl2327		Predicted Na+-dependent transporter	-0.721691	0.0352467
Cgl0234		Hypothetical protein	1.97065	0.000245594
Cgl2334	lcoP	Choline-glycine betaine transporter	-1.38374	3.14356e-06
Cgl2337		Hypothetical protein	2.45889	2.36786e-06
Cgl2343	rpsT	Ribosomal protein S20	-1.10972	0.000177194
Cgl2344		Putative threonine efflux protein	-0.771369	0.00976389
Cgl2348		DNA uptake protein and related DNA-binding proteins	1.54889	0.00449838
Cgl2353		Hypothetical protein	-0.748156	0.022729
Cgl2356	proB	Glutamate 5-kinase	-0.599202	0.0119803
Cgl2358		Xanthine/uracil permeases	-1.22415	1.28562e-05
Cgl2359	dkgA	Aldo/keto reductases%2C related to diketogulonate reductase	-3.30378	2.00889e-22
Cgl2360		Hypothetical protein	-1.30596	0.00373343
Cgl2361		Hypothetical protein	-0.977647	0.000662667
Cgl2362	rpmA	Ribosomal protein L27	-1.0586	0.000120404
Cgl2363	rplU	Ribosomal protein L21	-1.15327	2.78141e-05
Cgl2372		Predicted acetyltransferase	-0.749324	0.0474057
Cgl2374		Hypothetical membrane protein	-0.596139	0.0468341
Cgl2378	hscA	Molecular chaperone	0.645262	0.00860968
Cgl2380	mdh	Malate/lactate dehydrogenases	1.08291	1.3541e-05
Cgl2383	vanA	Ferredoxin subunits of nitrite reductase and ring-hydroxylating dioxygenases	0.816298	0.0266387
Cgl2385	vanB	Permeases of the major facilitator superfamily	-0.940311	0.000390562
Cgl2386		Predicted permeases	-1.03091	0.000254137
Cgl2387	clpX	ATP-dependent protease Clp%2C ATPase subunit	-0.576411	0.0176423
Cgl2388		Hypothetical protein	0.62617	0.010265
Cgl2392	pcaF	Acetyl-CoA acetyltransferases	1.23967	0.00679436
Cgl2393	pcaL	Predicted hydrolases or acyltransferases (alpha/beta hydrolase superfamily)	1.04763	0.0104996
Cgl2394		DNA-binding HTH domains	0.840047	0.00897551
Cgl2396	pcaB1	Adenylosuccinate lyase	2.05242	4.30646e-06
Cgl2408		DNA-binding HTH domains	0.551604	0.0315697
Cgl2410	benE	Uncharacterized protein involved in benzoate metabolism	-1.97169	9.86666e-10
Cgl0242	dnaZX	DNA polymerase III%2C gamma/tau subunits	0.771985	0.00546534
Cgl2411	clpP2	Protease subunit of ATP-dependent Clp proteases	-1.40858	6.07636e-07
Cgl2412	clpP1	Protease subunit of ATP-dependent Clp proteases	-1.72434	1.70563e-10
Cgl2413		Hypothetical protein	-1.91972	2.787e-11
Cgl2414	tig	FKBP-type peptidyl-prolyl cis-trans isomerase (trigger factor)	-0.833506	0.00437742
Cgl2418		Hypothetical protein	-1.30506	5.91121e-05
Cgl2419	tnp12a(ISCg12a)	Hypothetical protein	-0.699251	0.00632289
Cgl0243		Uncharacterized BCR	-0.942027	0.000873478
Cgl2422		Hypothetical protein	-1.61435	5.59521e-10
Cgl2423	rpi	Ribose 5-phosphate isomerase RpiB	-1.49855	0.0346524
Cgl2424		Uncharacterized membrane protein	-1.91023	3.38985e-07
Cgl2425		Hypothetical protein	-1.78895	3.098e-12
Cgl2426	pepN	Aminopeptidase N	-2.03099	1.09659e-11
Cgl2431		Phytoene dehydrogenase and related proteins	0.69492	0.0284483
Cgl2432		Phytoene dehydrogenase and related proteins	1.04658	0.0254638
Cgl2433	crtB	Phytoene/squalene synthetase	0.734945	0.0488683
Cgl2439		ABC-type transporter%2C periplasmic component	-0.778861	0.0138531
Cgl2440		Hypothetical protein	0.721472	0.0101548
Cgl2446	metB	Cystathionine beta-lyases/cystathionine gamma-synthases	-0.507179	0.0411708
Cgl0246		UDP-N-acetylmuramyl tripeptide synthase	0.929868	0.00327177
Cgl2458		Hypothetical membrane protein	0.803737	0.00610225
Cgl2462		Hypothetical protein	0.594282	0.0235263
Cgl2473	ornA	Oligoribonuclease (3'->5' exoribonuclease)	-0.849785	0.0302773
Cgl2475	lppS	Hypothetical protein	-2.39332	3.4353e-14
Cgl2477		Hypothetical protein	-1.45191	6.9081e-05
Cgl2479	tnp1a(ISCg1a)	Transposase	-1.32112	0.000597354
Cgl2485	gntV	Gluconate kinase	1.20179	0.00312359
Cgl2497		Membrane proteins related to metalloendopeptidases	1.46961	5.33942e-06
Cgl2505		Hypothetical membrane protein	1.33837	0.000303423
Cgl2508		Metal-dependent hydrolases of the beta-lactamase superfamily III	1.77519	1.5029e-05
Cgl2509	murI	Glutamate racemase	-0.962337	0.00275714
Cgl2510		Hypothetical protein	-0.770683	0.00177071
Cgl2511		Transcriptional regulators	-0.705873	0.0167539
Cgl2513		L-aminopeptidase/D-esterase	1.06991	0.00451051
Cgl2518		Hypothetical protein	-0.937653	0.0473891
Cgl2521		Uncharacterized ACR	-0.955554	0.0117647
Cgl2523	ctaD	Heme/copper-type cytochrome/quinol oxidases%2C subunit 1	1.29508	0.000173524
Cgl2526	ftn	Ferritin-like protein	0.722417	0.00888992
Cgl2536		Hypothetical protein	1.05338	0.0061187
Cgl2541	pgm	Phosphoglucomutase	1.44221	7.66441e-07
Cgl2542	crcB'	Hypothetical membrane protein	1.18284	0.0232897
Cgl2546	psp4	Hypothetical protein	0.65168	0.0123254
Cgl2551		Na+/H+-dicarboxylate symporters	-1.86548	1.60798e-08
Cgl2557		Hypothetical membrane protein	-1.22594	0.000153096
Cgl0257	lrp	Transcriptional regulators	-1.01231	0.00968164
Cgl2562	cysK	Cysteine synthase	0.63404	0.00400519
Cgl2563	cysE	Serine acetyltransferase	-2.41583	3.64641e-16
Cgl2564		Predicted acetyltransferase	-2.10703	5.43616e-12
Cgl2565	sucD	Succinyl-CoA synthetase alpha subunit	-1.4466	0.001009
Cgl2566	sucC	Succinyl-CoA synthetase beta subunit	-1.18759	0.00567559
Cgl2567		Predicted dithiol-disulfide isomerase involved in polyketide biosynthesis	-1.47181	1.93097e-06
Cgl2568		Hypothetical protein	1.25952	0.000240848
Cgl2570		Predicted TIM-barrel enzymes%2C possibly dehydrogenases%2C nifR3 family	1.02478	0.000163708
Cgl2576		Histone acetyltransferase HPA2 and related acetyltransferases	0.531316	0.0376428
Cgl2582		Hypothetical protein	-1.03521	6.45495e-05
Cgl2596	ptrB	Protease II	-0.80532	0.00192417
Cgl2605	bioD	Dethiobiotin synthetase	-0.989769	0.00072876
Cgl2606	cgtS3	Two-component system%2C sensory transduction histidine kinases	-0.978745	0.000341876
Cgl2607	cgtR3	Two-component system%2C response regulators consisting of a CheY-like receiver domain and a HTH DNA-binding domain	-1.10035	0.000217633
Cgl2617	ddh	Meso-diaminopimelate d-dehydrogenase	0.596889	0.023205
Cgl2621		Hypothetical protein	-1.08938	0.020296
Cgl2623		Hypothetical protein	-1.13359	4.70846e-05
Cgl2624	otsA	Trehalose-6-phosphate synthase	-0.712698	0.0135703
Cgl2629		ABC-type transporter%2C ATPase component	1.05357	0.0203524
Cgl2633	ksdD	Succinate dehydrogenase/fumarate reductase%2C flavoprotein subunits	1.97078	0.000653115
Cgl2635		Predicted dehydrogenases and related proteins	3.81693	0.00848173
Cgl2644	nagB	6-phosphogluconolactonase/Glucosamine-6- phosphate isomerase/deaminase	0.849096	0.0112401
Cgl2645	nagA1	N-acetylglucosamine-6-phosphate deacetylase	1.05256	0.00300638
Cgl2650	nanP	Hypothetical protein	1.90387	0.000141443
Cgl2656		Putative threonine efflux protein	0.783723	0.0157406
Cgl2664		Hypothetical protein	1.32181	9.88201e-06
Cgl2678	clpC	ATPases with chaperone activity%2C ATP-binding subunit	-1.99792	1.5681e-11
Cgl2680		AraC-type DNA-binding domain-containing proteins	-0.622382	0.0404925
Cgl0269	nuoL	NADH:ubiquinone oxidoreductase subunit 5 (chain L)/Multisubunit Na+/H+ antiporter%2C MnhA subunit	0.84315	0.00720734
Cgl0270		Predicted membrane protein	1.40539	0.000412714
Cgl2696	ftsH	ATP-dependent Zn proteases	-0.627667	0.0132059
Cgl2698	mesJ	Predicted ATPase of the PP-loop superfamily implicated in cell cycle control	2.25303	3.72924e-06
Cgl2709		Uncharacterized NAD(FAD)-dependent dehydrogenases	0.576057	0.0378442
Cgl2712	cps	Non-ribosomal peptide synthetase modules and related proteins	1.12953	0.000693199
Cgl2716	groEL	Chaperonin GroEL (HSP60 family)	-1.28884	8.5845e-07
Cgl0273	cgtS1	Two-component system%2C sensory transduction histidine kinases	1.00744	0.00859698
Cgl2721		Hypothetical protein	0.564477	0.0417865
Cgl2724		Hypothetical membrane protein	1.31668	0.000796124
Cgl2725		Hypothetical membrane protein	1.58339	0.0134694
Cgl2727		Hypothetical protein	-0.817919	0.0154896
Cgl2728		Hypothetical protein	-0.893523	0.0237304
Cgl2729	mrpA	NADH:ubiquinone oxidoreductase subunit 5 (chain L)/Multisubunit Na+/H+ antiporter%2C MnhA subunit	0.60476	0.0398946
Cgl2740		Histone acetyltransferase HPA2 and related acetyltransferases	2.46942	1.55211e-06
Cgl2741	xthA	Exonuclease III	0.656011	0.027125
Cgl2742	cls	Phosphatidylserine/phosphatidylglycerophosphate/ cardioli pin synthases and related enzymes	1.42404	0.0019656
Cgl2751	pknG	Serine/threonine protein kinases	1.51557	4.5839e-05
Cgl2752	ackA	Acetate kinase	0.844502	0.0296761
Cgl2754	fprA	NADPH-dependent glutamate synthase beta chain and related oxidoreductases	0.722219	0.00472564
Cgl2764	cgtR6	Two-component system%2C response regulators consisting of a CheY-like receiver domain and a HTH DNA-binding domain	-0.800035	0.00724695
Cgl2770	fda	Fructose/tagatose bisphosphate aldolase	1.17421	0.000197705
Cgl0278	ponA	Membrane carboxypeptidase (penicillin-binding protein)	-0.57324	0.0182973
Cgl2776		Hypothetical protein	1.76917	4.90313e-05
Cgl2777	cmr	Permeases of the major facilitator superfamily	-1.2908	7.16495e-06
Cgl2778		Hypothetical membrane protein	-1.09824	0.0125953
Cgl2779		Hypothetical protein	-1.88382	7.38133e-12
Cgl2780	clpB	ATPases with chaperone activity%2C ATP-binding subunit	-1.71548	1.58459e-10
Cgl2782		Predicted transcriptional regulators	7.38255	8.85086e-05
Cgl2784		Predicted flavoprotein involved in K+ transport	1.51827	7.26782e-05
Cgl2795		Hypothetical protein	-0.89301	0.0101711
Cgl2796		NAD-dependent aldehyde dehydrogenases	-0.83173	0.0163459
Cgl0029		ABC-type transporter%2C ATPase component	1.17839	0.00794123
Cgl2812		Predicted permeases	0.722885	0.00897501
Cgl2815	cysD	3'-phosphoadenosine 5'-phosphosulfate sulfotransferase (PAPS reductase)/FAD synthetase and related enzymes	0.5937	0.00968411
Cgl2818	cysJ	NADPH-dependent glutamate synthase beta chain and related oxidoreductases	0.694964	0.00497523
Cgl0283		Permeases of the major facilitator superfamily	-0.910265	0.00155539
Cgl2822		Hypothetical protein	2.90482	4.99464e-05
Cgl2824		Hypothetical membrane protein	1.3731	0.0272964
Cgl2828		ABC-type transporter%2C permease components	0.603777	0.0157176
Cgl2836		Membrane protease subunits%2C stomatin/prohibitin homologs	-0.675759	0.0233868
Cgl2837	tagA1	3-Methyladenine DNA glycosylase	-1.29371	1.26201e-05
Cgl2838	hmp	Hemoglobin-like flavoprotein	-1.33504	6.66143e-06
Cgl2840		Predicted dinucleotide-binding enzymes	-2.05993	7.94176e-11
Cgl2841	bglG	Hypothetical protein	-2.84344	1.99542e-23
Cgl2843		ABC-type cobalamin/Fe3+-siderophores transport systems%2C ATPase components	0.76036	0.00514956
Cgl2849		Hypothetical protein	3.504	1.96682e-06
Cgl0286	fabG1	Dehydrogenases with different specificities (related to short-chain alcohol dehydrogenases)	0.573211	0.0351948
Cgl2853		Universal stress protein UspA and related nucleotide-binding proteins	0.941288	0.0018904
Cgl2855		Hypothetical membrane protein	0.726005	0.0268187
Cgl0287		Predicted metal-dependent hydrolase of the TIM-barrel fold	-0.971872	0.00917892
Cgl2862		SAM-dependent methyltransferases	1.68336	0.0159215
Cgl2863	pck	Phosphoenolpyruvate carboxykinase (GTP)	2.02035	0.0164229
Cgl2866		Hypothetical protein	0.845778	0.0206113
Cgl2872	fadD2	Acyl-CoA synthetases (AMP-forming)/AMP-acid ligases II	-0.599236	0.0244085
Cgl2877		Hypothetical protein	2.01022	0.0408154
Cgl2878	cmt2	Predicted esterase	-0.57618	0.0173878
Cgl2881		Membrane-associated phospholipid phosphatase	1.28822	0.00925071
Cgl2883		Hypothetical membrane protein	0.525969	0.0466634
Cgl2884		Membrane-associated phospholipid phosphatase	0.978913	0.00327936
Cgl2886		Hypothetical protein	-3.31455	2.52993e-06
Cgl2887		Predicted flavoprotein involved in K+ transport	-1.0883	0.00221138
Cgl2891		Predicted hydrolases of the HAD superfamily	1.10877	0.0287653
Cgl2892		1-acyl-sn-glycerol-3-phosphate acyltransferase	0.771702	0.0214582
Cgl2896		Hypothetical protein	-0.698813	0.0201144
Cgl2899	pheA	Prephenate dehydratase	1.89963	1.5889e-05
Cgl2903		Hypothetical protein	-0.84388	0.00295123
Cgl2907	glpQ1	Glycerophosphoryl diester phosphodiesterase	0.619306	0.0438976
Cgl2910		Pyruvate kinase	0.554507	0.0186817
Cgl2911	ldh	Malate/lactate dehydrogenases	1.58503	5.01103e-06
Cgl2912		Hypothetical protein	1.47987	0.000203182
Cgl2913		Predicted hydrolases of the HAD superfamily	1.45378	0.00100848
Cgl2915		Transcriptional regulators	1.38369	9.0143e-06
Cgl2916		Hypothetical protein	1.48148	0.00111133
Cgl2918	lldA	L-lactate dehydrogenase (FMN-dependent) and related alpha-hydroxy acid dehydrogenases	0.65218	0.0112431
Cgl2924		Metal-dependent amidase/aminoacylase/carboxypeptidase	-1.10033	0.000636044
Cgl2925		Hypothetical protein	-1.26417	8.90734e-06
Cgl2926	msrA	Peptide methionine sulfoxide reductase	-1.6164	3.71439e-08
Cgl2927	sod	Superoxide dismutase	-0.702785	0.00419069
Cgl2929		Permeases of the major facilitator superfamily	1.21448	0.000267827
Cgl2930		Hypothetical membrane protein	1.2106	0.00308663
Cgl0294		Thiol-disulfide isomerase and thioredoxins	1.17024	0.00268657
Cgl2931		Hypothetical protein	0.893517	0.0164329
Cgl0295		NTP pyrophosphohydrolases including oxidative damage repair enzymes	0.937615	0.00680454
Cgl2942		Hypothetical membrane protein	-1.71885	0.000246239
Cgl2943	uspA3	Universal stress protein UspA and related nucleotide-binding proteins	1.33204	5.63663e-06
Cgl2944		Coenzyme F420-dependent N5%2CN10-methylene tetrahydromethanopterin reductase and related flavin-dependent oxidoreductases	0.668431	0.00587777
Cgl2945	rluC2	Pseudouridylate synthases%2C 23S RNA-specific	0.973541	0.010221
Cgl2949		Phage shock protein A (IM30)%2C suppresses sigma54-dependent transcription	0.933682	0.00292879
Cgl2950		Hypothetical protein	0.66777	0.00913888
Cgl2955		Uncharacterized membrane proteins	0.657687	0.0146734
Cgl0297		Predicted hydrolases or acyltransferases (alpha/beta hydrolase superfamily)	1.13394	0.00606014
Cgl2962		Cation transport ATPases	-0.553157	0.0114136
Cgl2964	cgtS9	Two-component system%2C sensory transduction histidine kinases	0.782829	0.0170375
Cgl2965	cgtR9	Two-component system%2C response regulators consisting of a CheY-like receiver domain and a HTH DNA-binding domain	0.90671	0.00975797
Cgl2967		Putative multicopper oxidases	1.04944	0.00156994
Cgl2969		NADPH:quinone reductase and related Zn-dependent oxidoreductases	2.16895	1.89863e-09
Cgl2973		Hypothetical protein	1.53777	0.00866648
Cgl2975		Hypothetical protein	-1.78595	1.21328e-07
Cgl2976	trxB1	Thiol-disulfide isomerase and thioredoxins	-1.67679	8.87905e-10
Cgl2979		Predicted transcriptional regulators	0.603769	0.0079266
Cgl2981	rplI	Ribosomal protein L9	-1.38745	1.34114e-07
Cgl2982	ssb	Single-stranded DNA-binding protein	-1.36161	4.37039e-08
Cgl2983	rpsF	Ribosomal protein S6	-1.32771	3.74986e-07
Cgl2988		Transcriptional regulators	-1.04024	0.000106277
Cgl0300		Hypothetical protein	2.03907	1.64279e-05
Cgl2991		Uncharacterized enzyme involved in biosynthesis of extracellular polysaccharides	-1.02422	6.46763e-05
Cgl2998		Hypothetical protein	0.676731	0.0113191
Cgl0301		Predicted ATPases involved in pili and flagella biosynthesis%2C VirB11 family	1.11633	0.0133368
Cgl3003	ogt	Methylated DNA-protein cysteine methyltransferase	-1.08224	8.54118e-05
Cgl3007	mez	Malic enzyme	-1.32651	0.00017852
Cgl3008	gntK	Sugar (pentulose and hexulose) kinases	-1.61939	4.59448e-05
Cgl3010		Hypothetical membrane protein	-1.19505	0.000505545
Cgl0302		Hypothetical membrane protein	1.45714	0.00581016
Cgl3011	merA	Dihydrolipoamide dehydrogenase/glutathione oxidoreductase and related enzymes	0.590106	0.0335873
Cgl3015		Hypothetical membrane protein	0.782278	0.00707359
Cgl3016		Nitroreductase	-2.10728	1.7797e-12
Cgl3019		Uncharacterized BCR	-1.40519	4.95256e-08
Cgl3023	nagI	Gentisate 1%2C2-dioxygenase	0.904603	0.0338985
Cgl3026		2-polyprenyl-6-methoxyphenol hydroxylase and related FAD-dependent oxidoreductases	0.908644	0.0348718
Cgl3027		Na+/H+-dicarboxylate symporters	0.86734	0.024091
Cgl3028	trpP	Hypothetical membrane protein	-1.06824	0.00121351
Cgl3034	trpB	Tryptophan synthase beta chain	0.836109	0.00436207
Cgl3035	trpA	Tryptophan synthase alpha chain	0.688425	0.0252265
Cgl3036		Uncharacterized BCR	0.736484	0.0485781
Cgl3038		ABC-type transporter%2C ATPase component	0.893354	0.0116275
Cgl3043		Uncharacterized ACR	-0.64267	0.00731765
Cgl3044		Predicted transcriptional regulators	-0.883079	0.000696436
Cgl3045		NADH:flavin oxidoreductases%2C Old Yellow Enzyme family	-1.54389	1.66854e-05
Cgl3046		Predicted nucleoside-diphosphate-sugar epimerases	-0.880355	0.00557974
Cgl3047		Hypothetical protein	-1.71111	4.31919e-05
Cgl3048		Hypothetical protein	-1.319	0.000823167
Cgl3050		Hypothetical protein	-0.641321	0.0498285
Cgl3051		Dehydrogenases with different specificities (related to short-chain alcohol dehydrogenases)	0.87113	0.025549
Cgl3053		Dipeptide/tripeptide permease	-0.760578	0.00306799
Cgl0307		Distinct helicase family with a unique C-terminal domain including a metal-binding cysteine cluster	1.67527	0.000131197
Cgl3067		Membrane protease subunits%2C stomatin/prohibitin homologs	-0.605578	0.0201817
Cgl3070		Hypothetical membrane protein	-1.22432	3.19559e-05
Cgl0308	cspA2	Cold shock proteins	0.766493	0.00927027
Cgl3075		ABC-type Fe3+-siderophores transport systems%2C periplasmic components	1.83612	0.000225269
Cgl3081		Hypothetical protein	-1.54667	1.46354e-06
Cgl3082	azlD	Hypothetical membrane protein	-1.48589	0.00737193
Cgl3088		Uncharacterized membrane protein%2C putative virulence factor	1.39481	3.31334e-05
Cgl3090	trxB	Thioredoxin reductase	-1.40488	8.80764e-08
Cgl3091	trxC	Thiol-disulfide isomerase and thioredoxins	-1.67054	1.18753e-08
Cgl3092	cwlM	N-acetylmuramoyl-L-alanine amidase	-1.32785	5.41626e-08
Cgl3093		Hypothetical protein	-1.59665	3.91857e-10
Cgl3094	parB	Predicted transcriptional regulators	-0.561051	0.0155237
Cgl3097		Preprotein translocase subunit YidC	-0.750659	0.00959346
Cgl3099	rpmH	Ribosomal protein L34	-1.24153	6.21649e-05
Cgl0311	cyaB	Adenylate cyclase%2C family 3 (some proteins contain HAMP domain)	0.901314	0.00215352
Cgl0312	dnaX	ATPase involved in DNA replication	1.32761	0.000143695
Cgl0314		Uncharacterized phage-associated protein	-1.06494	0.000624406
Cgl0315		Adenylate kinase and related kinases	-1.05875	0.00471771
Cgl0321		Dehydrogenases with different specificities (related to short-chain alcohol dehydrogenases)	-0.633972	0.0363629
Cgl0325		Glycosyltransferases involved in cell wall biogenesis	0.747912	0.0133741
Cgl0326		Hypothetical protein	1.67496	0.000184778
Cgl0333	rmlCD	dTDP-4-dehydrorhamnose 3%2C5-epimerase and related enzymes	0.914506	0.00576096
Cgl0339		Aminopeptidase N	0.887384	0.00956687
Cgl0341		Hypothetical protein	1.03574	0.012077
Cgl0343	cmt1	Hypothetical protein	-0.771168	0.00559764
Cgl0350		Predicted glycosyltransferases	-0.812832	0.00888791
Cgl0351	wzx	Membrane protein involved in the export of O-antigen and teichoic acid	-0.588358	0.0292957
Cgl0356		Hypothetical protein	-1.76053	0.000253844
Cgl0357		Hypothetical protein	-1.37486	0.000591136
Cgl0358		Hypothetical membrane protein	-0.948547	0.000712593
Cgl0365		Hypothetical protein	-0.685718	0.0324945
Cgl0369		Predicted transcriptional regulators	0.670855	0.0095415
Cgl0370	sdhCD	Hypothetical membrane protein	1.20766	8.18832e-05
Cgl0038		ABC-type transporter%2C ATPase component	1.1232	0.0156009
Cgl0371	sdhA	Succinate dehydrogenase/fumarate reductase%2C flavoprotein subunits	1.4629	9.1892e-05
Cgl0372	sdhA	Succinate dehydrogenase/fumarate reductase Fe-S protein	1.53427	1.29939e-05
Cgl0373		Hypothetical membrane protein	0.889201	0.000514357
Cgl0379		Transcriptional regulator	-1.1481	0.028999
Cgl0384		Hypothetical protein	-0.847526	0.00308702
Cgl0390		ABC-type transporter%2C permease components	1.89602	1.56901e-06
Cgl0391		ABC-type transporter%2C ATPase component	1.15905	0.00194769
Cgl0397	murB2	UDP-N-acetylmuramate dehydrogenase	1.10201	0.00809813
Cgl0400	fadD5	Acyl-CoA synthetases (AMP-forming)/AMP-acid ligases II	0.879137	0.000670332
Cgl0005		Hypothetical protein	1.98539	0.00701866
Cgl0041	pknB	Serine/threonine protein kinases	1.32397	0.000171194
Cgl0401		Predicted glycosyltransferases	1.02538	0.000309764
Cgl0402	gpmA	Phosphoglycerate mutase 1	0.728319	0.00675446
Cgl0406		ABC-type transport systems%2C involved in lipoprotein release%2C permease components	0.847803	0.01558
Cgl0042	pknA	Serine/threonine protein kinases	1.1064	0.000465427
Cgl0413		Hypothetical protein	-1.03286	0.00148187
Cgl0415		Phosphoserine phosphatase	1.29929	0.00030431
Cgl0417	hemA	Glutamyl-tRNA reductase	-0.985844	0.0011117
Cgl0420		Transcriptional regulator	-1.22896	3.02965e-07
Cgl0425		Hypothetical protein	0.841486	0.00540584
Cgl0426		ABC-type transporter%2C ATPase component	2.30901	2.3279e-06
Cgl0044	rodA	Bacterial cell division membrane protein	0.841437	0.0189048
Cgl0436	hemY	Protoporphyrinogen oxidase	1.27535	0.000422127
Cgl0437	hemL	Glutamate-1-semialdehyde aminotransferase	1.04051	0.000145137
Cgl0438		Phosphoglycerate mutase/fructose-2%2C6-bisphosphatase	0.819406	0.00852649
Cgl0439		Thiol-disulfide isomerase and thioredoxins	0.761784	0.0241003
Cgl0441		ResB protein required for cytochrome c biosynthesis	1.00465	0.00604874
Cgl0442	ccsB	ABC-type transport system involved in cytochrome c biogenesis%2C permease component	0.997492	0.00294066
Cgl0445		Predicted transcriptional regulators	0.791862	0.0454511
Cgl0446		Hypothetical protein	1.21107	0.000254053
Cgl0455		Hypothetical protein	1.06118	0.0303791
Cgl0463	menB	Dihydroxynaphthoic acid synthase	0.87324	0.0125983
Cgl0465		Pterin-4a-carbinolamine dehydratase	1.75281	0.0381021
Cgl0466	menC	O-succinylbenzoate synthase and related enzymes	1.51454	0.000374602
Cgl0476	rplK	Ribosomal protein L11	-1.32663	6.08769e-05
Cgl0477	rplA	Ribosomal protein L1	-1.19026	3.84474e-05
Cgl0479	gabT	PLP-dependent aminotransferases	2.30553	2.76257e-07
Cgl0480	gabD2	NAD-dependent aldehyde dehydrogenases	0.808499	0.0345389
Cgl0482		Cation transport ATPases	1.46411	6.26545e-07
Cgl0483		Phytoene dehydrogenase and related proteins	0.778032	0.0380266
Cgl0484		Hypothetical protein	0.954894	0.00150991
Cgl0485	rplJ	Ribosomal protein L10	-1.54483	9.7082e-08
Cgl0486	rplL	Ribosomal protein L7/L12	-1.71513	1.43646e-09
Cgl0488	rpoB	DNA-directed RNA polymerase beta subunit/140 kD subunit (split gene in Mjan%2C Mthe%2C Aful)	-1.10513	1.69252e-06
Cgl0489	rpoC	DNA-directed RNA polymerase beta' subunit/160 kD subunit (split gene in archaea and Syn)	-1.3056	1.32278e-08
Cgl0492		Hypothetical protein	-1.89952	1.13632e-10
Cgl0493	rpsL	Ribosomal protein S12	-1.46175	9.94913e-07
Cgl0494	rpsG	Ribosomal protein S7	-1.59386	2.52152e-07
Cgl0504		Ribosomal protein S10	-1.21704	1.79379e-05
Cgl0506		Hypothetical protein	-0.609217	0.0211404
Cgl0505	rplC	Ribosomal protein L3	-0.564445	0.0292245
Cgl0508	rplW	Ribosomal protein L23	-0.619049	0.01749
Cgl0520		Hypothetical protein	-1.21311	0.000562527
Cgl0053		Hypothetical membrane protein	6.97866	7.27533e-05
Cgl0521	rplN	Ribosomal protein L14	-2.04981	5.40375e-12
Cgl0522	rplX	Ribosomal protein L24	-1.79761	1.57903e-08
Cgl0523	rplE	Ribosomal protein L5	-1.74874	1.06414e-08
Cgl0528		Hypothetical protein	-1.09371	0.0308211
Cgl0530		Hypothetical protein	1.12742	0.00342154
Cgl0531		ABC-type transporter%2C permease components	1.60155	2.34015e-05
Cgl0532		ABC-type transporter%2C duplicated ATPase component	0.946704	0.0150838
Cgl0534		Hypothetical membrane protein	1.06637	0.0183744
Cgl0537	rpsH	Ribosomal protein S8	-1.15311	5.24565e-06
Cgl0538	rplF	Ribosomal protein L6	-0.854503	0.00232352
Cgl0539	rplR	Ribosomal protein L18	-0.803771	0.00224513
Cgl0540	rpsE	Ribosomal protein S5	-1.07756	5.94114e-05
Cgl0543		Hypothetical protein	-1.002	0.000231013
Cgl0541	rpmD	Ribosomal protein L30/L7E	-0.792481	0.00713745
Cgl0542	rplO	Ribosomal protein L15	-1.54492	3.12665e-07
Cgl0544		NAD-dependent aldehyde dehydrogenases	-1.22795	0.000673883
Cgl0545		Hypothetical membrane protein	-1.06435	0.0082921
Cgl0056		Uncharacterized BCR	-0.636444	0.0175284
Cgl0560	infA	Translation initiation factor IF-1	-1.18124	1.08324e-05
Cgl0561	rpsM	Ribosomal protein S13	-1.09192	2.71828e-05
Cgl0562	rpsK	Ribosomal protein S11	-1.1432	3.39419e-05
Cgl0563	rpsD	Ribosomal protein S4 and related proteins	-1.02833	8.0633e-05
Cgl0565		Hypothetical protein	-0.971011	0.000305488
Cgl0564	rpoA	DNA-directed RNA polymerase alpha subunit/40 kD subunit	-1.23491	3.31016e-06
Cgl0566	rplQ	Ribosomal protein L17	-1.27597	1.75887e-05
Cgl0567		Pseudouridylate synthase (tRNA psi55)	1.14012	0.00220705
Cgl0571		Hypothetical protein	1.95812	3.73948e-05
Cgl0577		DNA segregation ATPase FtsK/SpoIIIE and related proteins	1.63781	0.000646323
Cgl0578		Hypothetical protein	2.16989	1.30853e-05
Cgl0059		Hypothetical membrane protein	-1.06486	0.0428185
Cgl0581	rplM	Ribosomal protein L13	-1.07338	7.05235e-05
Cgl0582	rpsI	Ribosomal protein S9	-1.16142	3.9238e-05
Cgl0587		Hypothetical protein	0.908943	0.00272091
Cgl0588	alr	Alanine racemase	2.37696	9.98495e-05
Cgl0594		Metal-dependent proteases with possible chaperone activity	0.892487	0.0192804
Cgl0595		Predicted sugar kinase	0.992957	0.00545318
Cgl0597	groES	Co-chaperonin GroES (HSP10)	-1.24188	1.93445e-05
Cgl0598	groEL'	Chaperonin GroEL (HSP60 family)	-1.4238	7.59562e-08
Cgl0599	whiB3	Hypothetical protein	-1.36699	4.81609e-05
Cgl0061		Mg2+ and Co2+ transporters	0.722988	0.00449117
Cgl0601		Hypothetical protein	-1.46187	3.20541e-07
Cgl0602		Hypothetical protein	-2.13848	3.6595e-09
Cgl0606		Transcriptional regulator	2.43241	3.96359e-06
Cgl0607	guaA	GMP synthase - PP-ATPase domain	0.665258	0.0207372
Cgl0062		Hypothetical protein	0.828867	0.00910018
Cgl0611	cgtS7	Two-component system%2C sensory transduction histidine kinases	1.97695	1.20807e-06
Cgl0616		Hypothetical protein	1.46114	6.83896e-05
Cgl0628		Bacterial lipocalin	-1.09968	1.88638e-05
Cgl0630	phr	Deoxyribodipyrimidine photolyase	-0.593033	0.0194022
Cgl0635		ABC-type transporter%2C permease components	-1.2795	0.0305178
Cgl0637		ABC-type transporter%2C periplasmic component	-0.828191	0.000751346
Cgl0638	dnaE2	DNA polymerase III alpha subunit	1.0455	0.0070593
Cgl0065	phoH1	Predicted ATPase related to phosphate starvation-inducible protein PhoH	0.688171	0.0455758
Cgl0644		NAD-dependent protein deacetylases%2C SIR2 family	0.623819	0.034531
Cgl0649		Hypothetical membrane protein	-1.90686	3.89436e-10
Cgl0650		Uncharacterized BCR	-1.48708	1.01423e-09
Cgl0066		Hypothetical membrane protein	2.50591	0.00133004
Cgl0651		Hypothetical protein	-1.3821	4.2136e-08
Cgl0656		Hypothetical protein	-1.11076	0.00956607
Cgl0838		Hypothetical protein	-1.36165	5.45532e-05
Cgl0841		Hypothetical protein	0.733007	0.0275187
Cgl0843	folA	Dihydrofolate reductase	0.700772	0.0304376
Cgl0845	cysQ	3'-Phosphoadenosine 5'-phosphosulfate (PAPS) 3'-phosphatase	1.35455	8.33132e-05
Cgl0851	pgi	Glucose-6-phosphate isomerase	0.635202	0.0157716
Cgl0856		ABC-type transporter%2C ATPase component	2.17165	4.71437e-07
Cgl0859		Hypothetical membrane protein	0.670678	0.0277423
Cgl0861	purH	AICAR transformylase/IMP cyclohydrolase PurH (only IMP cyclohydrolase domain in Aful)	0.609505	0.0235143
Cgl0866	rpsR	Ribosomal protein S18	-1.5524	2.20738e-06
Cgl0867	rpsN	Ribosomal protein S14	-1.68974	3.09245e-07
Cgl0868	rpmG	Ribosomal protein L33	-1.69311	5.20296e-05
Cgl0869	rpmB	Ribosomal protein L28	-1.55362	2.87091e-07
Cgl0872	rpmE	Ribosomal protein L31	-1.23568	2.32471e-05
Cgl0873	rpmF	Hypothetical protein	-1.24798	0.00037583
Cgl0876		Trypsin-like serine proteases%2C typically periplasmic%2C contain C-terminal PDZ domain	-1.47089	3.41167e-07
Cgl0877		Molybdopterin biosynthesis enzymes	-0.825986	0.00753578
Cgl0878		Hypothetical protein	-1.90122	0.000473122
Cgl0881		5-formyltetrahydrofolate cyclo-ligase	1.04037	0.00328565
Cgl0882	galU1	UDP-glucose pyrophosphorylase	1.00736	0.00128375
Cgl0884		Acetyltransferases%2C including N-acetylases of ribosomal proteins	0.95743	0.0176939
Cgl0890		Dolichyl-phosphate-mannose--protein O-mannosyl transferase PMT1	-0.531639	0.0287353
Cgl0891		Predicted methyltransferases	1.36192	0.00128727
Cgl0892	betP	Choline-glycine betaine transporter	-0.713934	0.00618492
Cgl0894		Superfamily II DNA helicase	1.01789	0.000678715
Cgl0895		Uncharacterized ACR%2C predicted metal-dependent hydrolases	0.844834	0.0100736
Cgl0900	tnp7a(ISCg7a)	Hypothetical protein	0.962331	0.00444412
Cgl0010		Hypothetical protein	0.77528	0.00633689
Cgl0901	dld	FAD/FMN-containing dehydrogenases	1.11394	0.000276735
Cgl0903		Hypothetical protein	-0.926731	0.0453308
Cgl0908		Mg-dependent DNase	0.877532	0.033228
Cgl0092		Hypothetical membrane protein	0.593731	0.0447998
Cgl0916		Uncharacterized ACR	0.819085	0.00532001
Cgl0921		Hypothetical protein	-1.03545	0.000129898
Cgl0922	cmt4	Hypothetical protein	-0.685989	0.0131948
Cgl0925	menG	Demethylmenaquinone methyltransferase	-0.783022	0.0245122
Cgl0926		Hypothetical membrane protein	-0.743843	0.0341823
Cgl0927		Hypothetical protein	-0.929583	0.00256232
Cgl0929	prfC	Translation elongation and release factors (GTPases)	0.778048	0.00440091
Cgl0094		Molecular chaperone%2C HSP90 family	0.815555	0.0181462
Cgl0932		ABC-type transporter%2C permease components	1.15701	0.00654505
Cgl0936		Dioxygenases related to 2-nitropropane dioxygenase	0.787754	0.0105904
Cgl0939	rplY	Ribosomal protein L25 (general stress protein Ctc)	-1.10019	3.99594e-05
Cgl0942	prsA	Phosphoribosylpyrophosphate synthetase	0.66054	0.0123381
Cgl0943	glmU	N-acetylglucosamine-1-phosphate uridyltransferase (contains nucleotidyltransferase and I-patch acetyltransferase domains)	0.953402	0.00217085
Cgl0944		Hypothetical membrane protein	1.54021	5.34343e-05
Cgl0946		ABC-type transporter%2C ATPase component	0.98206	0.0300205
Cgl0953		ABC-type transporter%2C ATPase component and permease component	1.17291	0.000313354
Cgl0956		Hypothetical protein	-0.758549	0.00475152
Cgl0959	tnp3a(ISCg3a)	Transposase	-0.961784	0.00672467
Cgl0958		Hypothetical protein	-1.29326	2.6963e-06
Cgl0960		Hypothetical protein	-0.720971	0.00945196
Cgl0970		Predicted pyrophosphatase	1.5003	3.45535e-05
Cgl0974	eno	Enolase	1.14293	0.000162049
Cgl0099	putA	NAD-dependent aldehyde dehydrogenases	1.87319	1.11661e-08
Cgl0982		AraC-type DNA-binding domain-containing proteins	1.07952	0.0084232
Cgl0983		Hypothetical membrane protein	-0.797645	0.000315251
Cgl0984		Hypothetical protein	-1.58958	7.75523e-11
Cgl0988		Uncharacterized proteins%2C LmbE homologs	-1.44499	2.3583e-07
Cgl0994		Hypothetical protein	-0.937296	0.000309199
Cgl0995	coaA	Panthothenate kinase	-0.975315	0.00135256
Cgl0998		Hypothetical protein	-1.31643	5.50956e-06
